# Supplementary material for: ﻿Three new species of Apseudomorpha (Crustacea, Tanaidacea) from Jiaozhou Bay, the Yellow Sea, and the South China Sea off coasts of China
Source: Zookeys. 2022 Apr 15;1096:119–60. doi: 10.3897/zookeys.1096.79382 (PMC9033751; doi:10.3897/zookeys.1096.79382)
Supplement: XML Treatment for Phoxokalliapseudes [file zookeys.1096.79382-treatment3.xml]

<!DOCTYPE tp:taxon-treatment
  PUBLIC "-//TaxonX//DTD Taxonomic Treatment Publishing DTD v0 20100105//EN" "tax-treatment-NSO.dtd">
<tp:taxon-treatment xmlns:tp="http://www.plazi.org/taxpub"><tp:treatment-meta><kwd-group><label>Taxon classification</label><kwd>
                <named-content content-type="kingdom">Animalia</named-content>
              </kwd><kwd>
                <named-content content-type="order">Tanaidacea</named-content>
              </kwd><kwd>
                <named-content content-type="family">Kalliapseudidae</named-content>
              </kwd></kwd-group><mixed-citation publication-type="journal"><person-group><name><surname>Tzeng</surname><given-names>You-Wei</given-names></name><name><surname>Ma</surname><given-names>Lin</given-names></name><name><surname>Li</surname><given-names>Xinzheng</given-names></name></person-group><article-title>﻿Three new species of <tp:taxon-name><tp:taxon-name-part taxon-name-part-type="suborder">Apseudomorpha</tp:taxon-name-part></tp:taxon-name> (<tp:taxon-name><tp:taxon-name-part taxon-name-part-type="subphylum">Crustacea</tp:taxon-name-part></tp:taxon-name>, <tp:taxon-name><tp:taxon-name-part taxon-name-part-type="order">Tanaidacea</tp:taxon-name-part></tp:taxon-name>) from Jiaozhou Bay, the Yellow Sea, and the South China Sea off coasts of China</article-title><source>Zookeys</source><day>15</day><month>04</month><year>2022</year><volume>1096</volume><fpage>119</fpage><lpage>160</lpage><pub-id pub-id-type="doi">10.3897/zookeys.1096.79382</pub-id></mixed-citation></tp:treatment-meta><tp:nomenclature><label>﻿Genus</label><tp:taxon-name>
              <object-id xmlns:xlink="http://www.w3.org/1999/xlink" content-type="arpha" xlink:type="simple">EDA1433B-B838-5CE3-B4CB-FDB388167618</object-id>
              <tp:taxon-name-part taxon-name-part-type="genus" reg="Phoxokalliapseudes">Phoxokalliapseudes</tp:taxon-name-part>
            </tp:taxon-name><tp:taxon-authority>Drumm &amp; Heard, 2011</tp:taxon-authority></tp:nomenclature><tp:treatment-sec sec-type="type species" id="SECID0EI1AG"><title>Type species.</title><p><italic><tp:taxon-name><tp:taxon-name-part taxon-name-part-type="genus" reg="Kalliapseudes">Kalliapseudes</tp:taxon-name-part><tp:taxon-name-part taxon-name-part-type="species" reg="gobinae">gobinae</tp:taxon-name-part></tp:taxon-name></italic> Bamber, 1998.</p></tp:treatment-sec></tp:taxon-treatment>
