# Supplementary material for: ﻿Three new species of Apseudomorpha (Crustacea, Tanaidacea) from Jiaozhou Bay, the Yellow Sea, and the South China Sea off coasts of China
Source: Zookeys. 2022 Apr 15;1096:119–60. doi: 10.3897/zookeys.1096.79382 (PMC9033751; doi:10.3897/zookeys.1096.79382)
Supplement: XML Treatment for Swireapseudes [file zookeys.1096.79382-treatment5.xml]

<!DOCTYPE tp:taxon-treatment
  PUBLIC "-//TaxonX//DTD Taxonomic Treatment Publishing DTD v0 20100105//EN" "tax-treatment-NSO.dtd">
<tp:taxon-treatment xmlns:tp="http://www.plazi.org/taxpub"><tp:treatment-meta><kwd-group><label>Taxon classification</label><kwd>
                <named-content content-type="kingdom">Animalia</named-content>
              </kwd><kwd>
                <named-content content-type="order">Tanaidacea</named-content>
              </kwd><kwd>
                <named-content content-type="family">Parapseudidae</named-content>
              </kwd></kwd-group><mixed-citation publication-type="journal"><person-group><name><surname>Tzeng</surname><given-names>You-Wei</given-names></name><name><surname>Ma</surname><given-names>Lin</given-names></name><name><surname>Li</surname><given-names>Xinzheng</given-names></name></person-group><article-title>﻿Three new species of <tp:taxon-name><tp:taxon-name-part taxon-name-part-type="suborder">Apseudomorpha</tp:taxon-name-part></tp:taxon-name> (<tp:taxon-name><tp:taxon-name-part taxon-name-part-type="subphylum">Crustacea</tp:taxon-name-part></tp:taxon-name>, <tp:taxon-name><tp:taxon-name-part taxon-name-part-type="order">Tanaidacea</tp:taxon-name-part></tp:taxon-name>) from Jiaozhou Bay, the Yellow Sea, and the South China Sea off coasts of China</article-title><source>Zookeys</source><day>15</day><month>04</month><year>2022</year><volume>1096</volume><fpage>119</fpage><lpage>160</lpage><pub-id pub-id-type="doi">10.3897/zookeys.1096.79382</pub-id></mixed-citation></tp:treatment-meta><tp:nomenclature><label>﻿Genus</label><tp:taxon-name>
              <object-id xmlns:xlink="http://www.w3.org/1999/xlink" content-type="arpha" xlink:type="simple">BF9E287B-87EC-53CD-B60E-F97B1EF45E35</object-id>
              <tp:taxon-name-part taxon-name-part-type="genus" reg="Swireapseudes">Swireapseudes</tp:taxon-name-part>
            </tp:taxon-name><tp:taxon-authority>Bamber, 1997</tp:taxon-authority></tp:nomenclature><tp:treatment-sec sec-type="type species" id="SECID0E4RBI"><title>Type species.</title><p><italic><tp:taxon-name><tp:taxon-name-part taxon-name-part-type="genus" reg="Swireapseudes">Swireapseudes</tp:taxon-name-part><tp:taxon-name-part taxon-name-part-type="species" reg="toloensis">toloensis</tp:taxon-name-part></tp:taxon-name></italic> Bamber, 1997</p></tp:treatment-sec><tp:treatment-sec sec-type="remarks" id="SECID0EOSBI"><title>Remarks.</title><p>This genus has once been synonymised with <italic><tp:taxon-name><tp:taxon-name-part taxon-name-part-type="genus" reg="Pakistanapseudes">Pakistanapseudes</tp:taxon-name-part></tp:taxon-name></italic> by <xref ref-type="bibr" rid="B6">Bamber and Sheader (2003)</xref> but revalidated by <xref ref-type="bibr" rid="B12">Guţu (2006)</xref>. The main morphological features that distinguish these two genera are: 1) the presence of ventrodistal prolongation on pereopods 2, 3, 5 and 6 in species of <italic><tp:taxon-name><tp:taxon-name-part taxon-name-part-type="genus" reg="Swireapseudes">Swireapseudes</tp:taxon-name-part></tp:taxon-name></italic>, compared to the presence of a ventrodistal prolongation on pereopods 2 and 3 in some species of <italic><tp:taxon-name><tp:taxon-name-part taxon-name-part-type="genus" reg="Pakistanapseudes">Pakistanapseudes</tp:taxon-name-part></tp:taxon-name></italic> but never on pereopods 5 and 6; 2) the presence of sexual dimorphism of cheliped in species of <italic><tp:taxon-name><tp:taxon-name-part taxon-name-part-type="genus" reg="Swireapseudes">Swireapseudes</tp:taxon-name-part></tp:taxon-name></italic> (<xref ref-type="bibr" rid="B13">Guţu 2008</xref>). Two species of <italic><tp:taxon-name><tp:taxon-name-part taxon-name-part-type="genus" reg="Swireapseudes">Swireapseudes</tp:taxon-name-part></tp:taxon-name></italic> have been previously recorded at very distant locations: <italic><tp:taxon-name><tp:taxon-name-part taxon-name-part-type="genus" reg="Swireapseudes">Swireapseudes</tp:taxon-name-part><tp:taxon-name-part taxon-name-part-type="species" reg="birdi">birdi</tp:taxon-name-part></tp:taxon-name></italic> Guţu &amp; Iliffe, 2008 (Eleuthera Island, Bahamas) and <italic><tp:taxon-name><tp:taxon-name-part taxon-name-part-type="genus" reg="Swireapseudes">Swireapseudes</tp:taxon-name-part><tp:taxon-name-part taxon-name-part-type="species" reg="toloensis">toloensis</tp:taxon-name-part></tp:taxon-name></italic> Bamber, 1997 (Tolo Channel, Hong Kong).</p></tp:treatment-sec><ref-list><ref id="B6"><mixed-citation xmlns:xlink="http://www.w3.org/1999/xlink" xlink:type="simple"><person-group><name name-style="western"><surname>Bamber</surname><given-names>RN</given-names></name><name name-style="western"><surname>Sheader</surname><given-names>M</given-names></name></person-group> (<year>2003</year>) <article-title>A reinterpretation of the taxonomy and zoogeography of <tp:taxon-name><tp:taxon-name-part taxon-name-part-type="genus">Pakistanapseudes</tp:taxon-name-part></tp:taxon-name> and <tp:taxon-name><tp:taxon-name-part taxon-name-part-type="genus">Swireapseudes</tp:taxon-name-part></tp:taxon-name> (<tp:taxon-name><tp:taxon-name-part taxon-name-part-type="subphylum">Crustacea</tp:taxon-name-part></tp:taxon-name>: <tp:taxon-name><tp:taxon-name-part taxon-name-part-type="order">Tanaidacea</tp:taxon-name-part></tp:taxon-name>): Hong Kong taxa in the world context.</article-title> In: <person-group><name name-style="western"><surname>Morton</surname><given-names>B</given-names></name></person-group> (<role>Ed.</role>) <issue-title>Perspectives on Marine Environment Change in Hong Kong and Southern China, 1977–2001.</issue-title><source>Proceedings of an International Workshop Reunion Conference. Hong Kong, 21–26 October 2001 Hong Kong University Press, Hong Kong</source>, <fpage>167</fpage>–<lpage>194</lpage>.</mixed-citation></ref><ref id="B12"><mixed-citation xmlns:xlink="http://www.w3.org/1999/xlink" xlink:type="simple"><person-group><name name-style="western"><surname>Guţu</surname><given-names>M</given-names></name></person-group> (<year>2006</year>) <source>New Apseudomorph Taxa (<tp:taxon-name><tp:taxon-name-part taxon-name-part-type="subphylum">Crustacea</tp:taxon-name-part></tp:taxon-name>, <tp:taxon-name><tp:taxon-name-part taxon-name-part-type="order">Tanaidacea</tp:taxon-name-part></tp:taxon-name>) of the World Ocean.</source><publisher-name>Curtea Veche</publisher-name>, <publisher-loc>Bucharest, Romania</publisher-loc>, <size units="page">318 pp</size>.</mixed-citation></ref><ref id="B13"><mixed-citation xmlns:xlink="http://www.w3.org/1999/xlink" xlink:type="simple"><person-group><name name-style="western"><surname>Guţu</surname><given-names>M</given-names></name></person-group> (<year>2008</year>) <article-title>A revision of the family <tp:taxon-name><tp:taxon-name-part taxon-name-part-type="family">Parapseudidae</tp:taxon-name-part></tp:taxon-name>, with description of a new tribe and three genera. The diagnoses and the key of the superspecific taxa (<tp:taxon-name><tp:taxon-name-part taxon-name-part-type="subphylum">Crustacea</tp:taxon-name-part></tp:taxon-name>: <tp:taxon-name><tp:taxon-name-part taxon-name-part-type="order">Tanaidacea</tp:taxon-name-part></tp:taxon-name>: <tp:taxon-name><tp:taxon-name-part taxon-name-part-type="suborder">Apseudomorpha</tp:taxon-name-part></tp:taxon-name>). Travaux du Muséum National d’Histoire naturelle.</article-title><source>Grigore Antipa</source><volume>51</volume>: <fpage>43</fpage>–<lpage>70</lpage>.</mixed-citation></ref></ref-list></tp:taxon-treatment>
